# Supplementary material for: Human Borna disease virus 1 encephalitis shows marked pro-inflammatory biomarker and tissue immunoactivation during the course of disease
Source: Emerg Microbes Infect. 2022 Jul 27;11(1):1843–56. doi: 10.1080/22221751.2022.2098831 (PMC9336484; doi:10.1080/22221751.2022.2098831)
Supplement: Supplemental Material [file TEMI_A_2098831_SM3283.zip]

Archive with 2 entries (2 files):
- Online Appendix Table 1.xlsx
- Online Appendix Table 2.xlsx
