# Supplementary material for: Human Borna disease virus 1 encephalitis shows marked pro-inflammatory biomarker and tissue immunoactivation during the course of disease
Source: Emerg Microbes Infect. 2022 Jul 27;11(1):1843–56. doi: 10.1080/22221751.2022.2098831 (PMC9336484; doi:10.1080/22221751.2022.2098831)
Supplement: Supplemental Material [file TEMI_A_2098831_SM3283.zip › Online Appendix Table 1.xlsx]

## Sheet: Tabelle1
Online Appendix Table 1. Primer and probes used for biomarker and reference genes.
Gene	Forward Primer	Reverse Primer	Probe
ACTB	CTACAATGAGCTGCGTGTGG	AGCCTGGATAGCAACGTACA	FAM-TGACCCAGATCATGTTTGAGACCTTCAAC-BHQ1
C1QA	TCTATGGTGACCGAGGACTT	GTTCCCCCTGGTCTCCTTTA	FAM-TCTTCCTGCCTCCCCTTTC-BHQ1
C3	TGTTGACAGATACATCTCCAAG	GGCTGGATAAGCTCTACATTAAA	FAM-AACACCCTCATCATCTACCTGG-BHQ1
CCL2	TTCACCAATAGGAAGATCTCAGT	TGAGTGTTCAAGTCTTCGGA	FAM-AGAATCACCAGCAGCAAGTGT-BHQ1
CXCL10	AACTGTACGCTGTACCTGCAT	GCATCGATTTTGCTCCCCTC	FAM-AAACTTGAAATTATTCCTGCAAGCCAA-BHQ1
CXCL8	GACAGCAGAGCACACAAGC	GGCAAAACTGCACCTTCAC	FAM-AACATGACTTCCAAGCTGGCC-BHQ1
EEF2	GCCAAGAAAGTAGAGGACAT	AAGATGGGGTCCAGGATCAG	FAM-TTCAGCAAGTCAGCCACCAG-BHQ1
FZD1	CAAATGTCAATCACAACAATGC	TGGTGTCTCATAGCCAATCC	FAM-AGTCTACCCTTAAACCCTCAGATCAG-BHQ1
GAPDH	CTGGTAAAGTGGATATTGTTGCCAT	TGGAATCATATTGGAACATGTAAACC	FAM-TGACCCCTTCATTGACCTCAACT-BHQ1
IGF1	AAGCAATGGGAAAAATCAGC	CCAGGTAGAAGAGATGCGAG	FAM-ACCTTCAAGAAATCACAAAAGCAGCA-BHQ1
IL13	TCGAGAAGACCCAGAGGATG	GAGCAGGTCCTTTACAAACT	FAM-TTTCCAGCTTGCATGTCCGAG-BHQ1
IL1A	TATGTGACTGCCCAAGATGA	GTGAAATAGTTCTTAGTGCCG	FAM-TAGTGAGACCAACCTCCTCTTCTTC-BHQ1
IL1B	TGCACCTGTACGATCACTGAAC	TTGTACAAAGGACATGGAGAACAC	FAM-AACTGAAAGCTCTCCACCTCCA-BHQ1
IL6	CCAGAGCTGTGCAGATGAGT	GCATTTGTGGTTGGGTCAGG	FAM-AAAGGCAAAGAATCTAGATGCAATAACCA-BHQ1
NDUFB1	TTCATGTTCTTGTCCCTATGG	GTAACTTCTTCACTGGGTTG	FAM-AGACAGAAAGAGTGATGAACGGCTAA-BHQ1
NDUFB4	GAGAGTACCTGCTTCAGTACA	AGGAGTGGGTCTGAAATTAG	FAM-CTTCGTTGGGCCTATGCAAGAACAATAA-BHQ1
PEA15	CTACTCACTATGGTGGTTGAC	CCAATTTGATGATCTCTTCCTC	FAM-TACAAAGACATTATCCGGCAGCC-BHQ1
PPA1	AGTTTGACAATGCAGGTGCC	GCTTTGTGATCATACCCCTTGG	FAM-AAGCCAAATGCCACGAGACC-BHQ1
TIMP1	AGATCAAGATGACCAAGATGTATAAA	TTCCAGCAATGAGAAACTCC	FAM-TACTTCCACAGGTCCCACAACC-BHQ1
TNF	CTCCTTCCTGATCGTGGCA	TTAGAGAGAGGTCCCTGGGG	FAM-CTTTGGAGTGATCGGCCCCC-BHQ1
TREM2	GTCTGAGAGCTTCGAGGATG	GGCTGCTAGAATCTTGATGAG	FAM-AATCCCCTTCCCACCCACTTC-BHQ1
