# Supplementary material for: Human Borna disease virus 1 encephalitis shows marked pro-inflammatory biomarker and tissue immunoactivation during the course of disease
Source: Emerg Microbes Infect. 2022 Jul 27;11(1):1843–56. doi: 10.1080/22221751.2022.2098831 (PMC9336484; doi:10.1080/22221751.2022.2098831)
Supplement: Supplemental Material [file TEMI_A_2098831_SM3283.zip › Online Appendix Table 2.xlsx]

## Sheet: Tabelle1
Online Appendix Table 2. Reference gene validation using immortalized human cell lines.
	Gene name	Stability value			Best gene	NDUFB4
	PPA1	0.276479			Stability value	0.0822484
	ACTB	0.505269
	GAPDH	0.284655			Best combination of two genes	PEA15 and NDUFB1
	PEA15	0.365203			Stability value for best combination of two genes	0.107161
	NDUFB1	0.448395
	NDUFB4	0.0822484			Stability values and inter-/intragroup variation should be as close to 0 as possible!
	EEF2	0.426541
	Intragroup variation														Legend:
	Group identifier	1	2	3											Blue	Astrocytes
	PPA1	0.0184205	0.0204657	0.00686924											Orange	Endothelial cells
	ACTB	0.0118597	0.0150108	0.0223362											Grey	Microglia
	GAPDH	0.00369302	0.0234144	0.0148075
	PEA15	0.0566876	0.0013744	0.00836465
	NDUFB1	0.0209749	0.0013744	0.0796771
	NDUFB4	0.00262147	0.0271471	0.00439731
	EEF2	0.00925646	0.0981028	0.0130459
	Intergroup variation														Legend:
	Group identifier	1	2	3											Blue	Astrocytes
	PPA1	-0.168649	-0.132234	0.300884											Orange	Endothelial cells
	ACTB	0.254517	0.393345	-0.647862											Grey	Microglia
	GAPDH	0.323023	-0.0529845	-0.270039
	PEA15	0.125361	0.30647	-0.431831
	NDUFB1	-0.18852	-0.360742	0.549261
	NDUFB4	0.0194246	-0.0332298	0.0138052
	EEF2	-0.365157	-0.120624	0.485781
